# Supplementary material for: Cross-cultural adaptation and validation of the Romanian knee disability and osteoarthritis outcome score for joint replacement (KOOSJR)
Source: BMC Musculoskelet Disord. 2020 Mar 7;21:155. doi: 10.1186/s12891-020-3183-y (PMC7060578; doi:10.1186/s12891-020-3183-y)
Supplement: Supplementary file 2 — Additional file 2. Raw data sets. [file 12891_2020_3183_MOESM2_ESM.xlsx]

## Sheet: Sheet1
varsta	sex	Index	VAS	KSS1	KSS2	Q1	Q2	Q3	Q4	Q5	Q6	Q7	koosjr1	ikdc1	q1	q2	q3	q4	q5	q6	q7	koosjr2
60	0	0.516	50	60	55	1	2	2	3	2	2	1	13	29.9	2	2	2	2	1	2	2	13
70	0	-0.352	70	45	45	2	3	2	3	2	2	2	16	13.8
72	0	-0.042	30	78	70	3	4	2	4	3	3	1	20	18.4
72	0	0.304	50	64	60	2	3	2	4	4	2	2	19	24.1
50	0	0.274	55	49	15	3	3	3	3	3	2	3	20	13.8
65	0	0.169	40	38	45	2	3	2	3	3	2	2	17	19.5
65	0	0.496	50	69	55	2	2	2	3	4	2	2	17	33.3	2	2	2	3	4	2	2	17
69	1	0.449	55	42	65	3	3	3	3	3	3	2	20	12.6	3	3	2	3	3	3	2	19
68	1	0.274	65	39	45	3	2	2	3	3	3	2	18	16.1	3	2	2	3	3	3	2	18
65	0	-0.471	10	54	55	3	4	3	4	4	4	4	26	1.1	1	3	2	4	4	3	3	20
63	0	0.274	25	19	55	4	4	3	4	4	3	4	26	3.4
60	0	0.318	30			2	4	2	3	3	3	1	18	24.1
72	0	0.752	80	62	55	2	2	2	3	3	2	2	16	27.6	2	2	1	1	2	2	2	12
69	0	0.479	30	54	55	2	2	3	2	4	3	3	19	23
60	0	0.036	55	59	5	0	3	3	3	3	2	3	17	26.4
76	1	0.516	50	61	60	3	2	1	2	2	2	2	14	42.5
83	1	0.169	45	61	20	2	3	3	3	3	3	3	20	11.5
65	0	0.516	30	44	50	2	2	2	3	3	2	2	16	19.5
66	0	0.735	95	46	45	2	1	1	2	1	2	1	10	43.7	2	1	1	2	1	2	1	10
53	1	0.076	50	58	55	2	1	2	3	4	3	3	18	23	2	3	1	3	4	3	4	20
64	0	0.555	30	21	35	2	1	1	3	2	2	2	13	39.1
64	0	0.31	10	57	55	2	3	1	2	2	3	2	15	27.6	2	2	2	2	3	3	2	16
65	0	0.018	20	55	55	4	3	2	3	3	2	1	18	6.9	2	4	4	4	3	3	3	23
80	0	0.449	50	18	5	4	4	0	4	4	2	3	21	8
57	0	0.814	20	20	45	2	2	2	2	2	2	2	14	26.4	3	3	3	3	2	3	2	19
57	0	0.215	30	49	50	2	3	3	3	2	2	2	17	13.8
63	0	0.228	60	48	45	2	3	1	2	2	2	2	14	51.7
72	0	0.531	30	39	35	3	2	2	3	3	3	2	18	34.5
66	0	0.274	50	55	60	3	3	3	3	3	2	3	20	21.8
66	0	0.735	80	46	45	2	1	1	2	1	2	1	10	43.7
57	0	0.036	50	60	40	3	3	4	3	3	3	3	22	3.4
60	1	0.036	28	35	45	3	3	4	4	3	3	3	23	3.4	3	3	4	4	3	3	3	23
82	0	0.548	50	70	55	1	3	2	2	3	3	2	16	20.7
70	1	0.449	55	42	65	3	3	3	3	3	3	2	20	12.6
70	1	0.516	30	52	45	2	4	1	2	2	2	2	15	25.3
65	0	0.516	50	79	60	2	3	1	2	2	2	3	15	27.6
77	0	-0.166	20	30	5	2	3	3	3	3	2	1	17	39.1	2	3	4	3	3	3	3	21
52	0	0.169	30	33	50	3	3	3	3	3	3	2	20	29.9
72	0	0.277	10	7	60	3	3	3	3	2	3	1	18	11.5	3	4	3	3	2	3	2	20
69	1	0.393	50	46	0	4	2	2	2	2	3	3	18	16.1
61	0	0.752	80	18	0	2	2	2	2	2	2	2	14	32.2	2	2	1	2	2	2	2	13
63	0	0.036	20	70	45	2	2	2	2	2	2	2	14	17.2
72	0	0.076	30	55	45	2	3	3	3	3	3	2	19	21.8	2	3	3	3	3	3	2	19
77	1	0.215	40	56		1	3	2	3	4	3	3	19	14.9	2	3	2	3	3	4	3	20
61	0	0.097	25	55	55	4	4	4	4	4	4	2	26	5.7	4	4	3	4	3	3	3	24
62	0	0.671	50	41	55	2	2	1	2	2	2	1	12	21.8	2	2	1	2	2	2	1	12
62	0	0.654	50	34	45	2	3	2	3	3	2	2	17	50.6	3	3	2	3	3	2	2	18
68	0	0.169	30	22	15	3	3	1	2	2	2	3	16	16.1	1	3	2	2	2	2	2	14
75	0	0.587	50	65	45	2	3	2	2	2	2	1	14	34.5
70	0	0.014	50	23	55	3	3	2	4	2	4	4	22	6.9	3	3	2	4	2	3	4	21
70	0	0.456	50	63	55	3	3	4	4	4	4	3	25	4.6
66	0	0.728	75	70	55	2	1	0	0	1	2	2	8	49.4
59	1	0.247	50	54	55	3	4	3	3	4	2	3	22	8
71	0	0.12	20	68	55	2	3	2	2	2	2	2	15	21.8
60	1	-0.115	10	60	45	2	3	3	3	3	3	3	20	9.2
60	1	-0.114	5	60	50	3	3	3	3	3	3	3	21	8	4	3	3	3	3	3	3	22
70	1	0.247	50	54	55	3	4	3	3	4	2	3	22	8
61	1	-0.041	20	47	45	3	3	4	3	4	3	3	23	1.1	3	3	3	3	3	3	3	21
70	0	0.479	30	13	40	3	4	1	4	4	2	3	21	9.2	2	3	2	2	3	2	3	17
66	0	-0.325	85	28	30	2	3	2	3	2	2	1	15	26.4	2	2	1	3	3	2	2	15
75	0	-0.427	20	17	0	2	2	2	2	2	2	2	14	34.5
77	0	0.494	70	66	55	3	3	2	2	2	2	3	17	40.2
66	0	-0.51	10	41	-10	3	4	3	3	3	3	4	23
68	0	0.155	20	56	35	3	4	2	3	3	3	2	20	23
65	0	0.274	30	56	60	4	3	1	3	3	3	1	18	18.4	3	3	1	3	3	3	4	20
64	0	-0.134	30	54	55	3	3	2	4	3	4	2	21	8
64	0	0.12	50	64	35	2	2	1	4	3	3	1	16	28.7
74	0	0.494	70	66	55	3	3	2	2	2	2	3	17	40.2	2	3	3	2	2	2	3	17
76	0	-0.122	10	30	0	3	3	3	4	1	4	4	22	4.6
66	0	0.274	50	55	60	3	3	3	3	3	2	3	20	21.8	3	3	3	3	3	3	3	21
67	0	-0.067	5	38	45	3	4	3	3	3	3	3	22	17.2
58	0	-0.199		60	45	4	2	4	4	4	3	4	25	35.6
70	0	0.343	50	59	55	3	2	2	2	2	2	2	15	35.6
71	1	0.574	60	58	55	3	3	3	3	3	3	3	21	18.4	3	4	3	2	3	2	3	20
67	0	0.036	10	42	40	2	3	3	3	2	2	2	17	1.1	4	4	4	4	4	4	3	27
62	0	0.155	30	53	65	3	4	3	3	3	3	2	21	16.1
62	0	0.155	10	52	15	2	4	2	4	4	2	4	22	20.7	1	2	1	3	2	1	1	11
69	1	0.691	75	69	65	2	3	2	3	2	3	2	17	12.6	3	3	1	3	2	4	3	19
67	0	0.449	55	31	50	3	3	2	3	3	2	1	17	44.8
65	0	-0.086	40	56	45	1	1	1	0	2	1	2	8	49.4	3	1	2	3	4	1	3	17
64	1	-0.041	20	47	45	3	3	4	3	4	3	3	23	6.9
66	0														4	3	3	3	3	3	3	22
54	1	0.691	75	69	65	2	3	2	3	2	3	2	17	12.6
62	0	0.648	85	39	70	2	1	2	3	2	2	1	13	35.6	2	3	2	3	2	2	1	15
62	0	0.636	85	34	70	2	3	2	2	2	2	2	15	31	2	2	2	3	2	2	1	14
70	0	0.345	30	33	40	1	3	2	2	3	3	2	16	21.8	1	4	2	2	2	2	2	15
64	0	0.516	50	60	60	1	2	1	2	2	3	1	12	34.5	1	1	2	2	3	2	1	12
59	0	0.635	60	60	55	3	3	3	3	2	3	2	19	36.8	2	2	3	2	2	2	2	15
66	0	0.338	30			1	2	2	3	2	2	2	14	40.2	1	3	1	3	2	2	2	14
77	0	0.652	60	67	55	2	0	0	2	2	3	1	10	34.5
69	0	0.206	15	54	55	2	3	1	2	2	2	3	15	21.8
65	1	-0.029	50	69	45	1	3	3	2	2	3	1	15	21.8
73	0	0.155	0	8	35	3	3	3	4	4	3	4	24	6.9	2	3	2	3	3	2	1	16
66	0	0.038	35	44	75	3	4	1	3	2	2	1	16	34.5
69	0	0.516	50	33	45	3	4	4	4	4	3	3	25	10.3	2	3	3	3	3	3	3	20
75	0	0.4	40	61	45	4	3	3	3	3	3	3	22	6.9	3	3	3	3	3	3	2	20
55	1	-0.016	50	46	70	3	4	2	3	4	2	2	20	26.4
64	0	0.036	10	27	45	2	3	4	4	3	3	3	22	19.5
62	0	0.231	30	47	55	3	4	1	3	3	2	1	17	32.2
66	0	0.038	35	44	75	3	4	1	3	2	2	1	16	34.5	4	4	3	4	4	3	3	25
71	0	0.392	50	44	50	0	2	0	2	1	0	2	7	5.7	1	3	0	2	1	0	2	9
